# Supplementary material for: Rapid movement and transcriptional re‐localization of human cohesin on DNA
Source: EMBO J. 2016 Oct 31;35(24):2671–85. doi: 10.15252/embj.201695402 (PMC5167347; doi:10.15252/embj.201695402)
Supplement: Supplementary file 3 — Source Data for Expanded View and Appendix [file EMBJ-35-2671-s003.zip]

Archive with 13 entries (12 files):
- SourceDataForAppendixFigureS1B-C.pdf
- SourceDataForAppendixFigureS4A,C,E,G.pdf
- SourceDataForAppendixFigureS7A-C.pdf
- SourceDataForExpandedViewFigureEV1A-C.pdf
- SourceDataForExpandedViewFigureEV2A-D.pdf
- SourceDataForExpandedViewFigureEV3A,D.pdf
- __MACOSX/
- __MACOSX/._SourceDataForAppendixFigureS1B-C.pdf
- __MACOSX/._SourceDataForAppendixFigureS4A,C,E,G.pdf
- __MACOSX/._SourceDataForAppendixFigureS7A-C.pdf
- __MACOSX/._SourceDataForExpandedViewFigureEV1A-C.pdf
- __MACOSX/._SourceDataForExpandedViewFigureEV2A-D.pdf
- __MACOSX/._SourceDataForExpandedViewFigureEV3A,D.pdf
