# Supplementary material for: Rapid movement and transcriptional re‐localization of human cohesin on DNA
Source: EMBO J. 2016 Oct 31;35(24):2671–85. doi: 10.15252/embj.201695402 (PMC5167347; doi:10.15252/embj.201695402)
Supplement: Supplementary file 6 — Source Data for Figure 2 [file EMBJ-35-2671-s005.zip › README.txt]

Readme for SourceDataForFigure2B-D

Sheet1 = Fig 2B
Sheet2 = Fig 2C
Sheet3 = Fig 2D
