# Supplementary material for: Rapid movement and transcriptional re‐localization of human cohesin on DNA
Source: EMBO J. 2016 Oct 31;35(24):2671–85. doi: 10.15252/embj.201695402 (PMC5167347; doi:10.15252/embj.201695402)
Supplement: Supplementary file 6 — Source Data for Figure 2 [file EMBJ-35-2671-s005.zip › SourceDataForFigure2B-D.xlsx]

## Sheet: Fig 2B
EMCCD Counts	Frequency
-734.3	41
-304.9	72
124.5	67
553.9	33
983.3	15
1412.7	14
1842.1	17
2271.5	23
2700.8	24
3130.2	30
3559.6	33
3989	33
4418.4	28
4847.8	22
5277.2	17
5706.6	11
6136	9
6565.3	8
6994.7	8
7424.1	6
7853.5	4
8282.9	3
8712.3	2
9141.7	2
9571.1	1

## Sheet: Fig 2C
Time (s)	Counts
0	6432.6
0.067	5361.3
0.134	4825.6
0.201	4450.6
0.268	8253.9
0.335	2200.8
0.402	3218.5
0.469	4664.9
0.536	3700.7
0.603	5629.1
0.67	5093.4
0.737	5682.7
0.804	3111.4
0.871	3486.4
0.938	7236.1
1.005	-1013.3
1.072	2682.9
1.139	-1066.9
1.206	593.7
1.273	2843.6
1.34	7932.5
1.407	4879.2
1.474	6057.6
1.541	6164.8
1.608	5147
1.675	3111.4
1.742	5468.4
1.809	3486.4
1.876	3379.2
1.943	4664.9
2.01	1183
2.077	4236.3
2.144	3968.5
2.211	4825.6
2.278	2040
2.345	5361.3
2.412	7129
2.479	4611.3
2.546	5414.8
2.613	4932.7
2.68	3432.8
2.747	6057.6
2.814	1932.9
2.881	3807.8
2.948	3647.1
3.015	2897.1
3.082	5361.3
3.149	3111.4
3.216	2950.7
3.283	2897.1
3.35	165.2
3.417	1129.4
3.484	-5941.6
3.551	1932.9
3.618	2897.1
3.685	-1924
3.752	2147.2
3.819	1450.8
3.886	-49.1
3.953	-745.5
4.02	-1013.3
4.087	700.8
4.154	-4173.8
4.221	-156.2
4.288	-1441.9
4.355	218.7
4.422	-209.8
4.489	2575.7
4.556	700.8
4.623	4.5
4.69	-1763.3
4.757	-156.2
4.824	1343.7
4.891	647.3
4.958	2040
5.025	-2084.7
5.092	-1763.3
5.159	-638.4
5.226	647.3
5.293	4.5
5.36	-1924
5.427	808
5.494	1932.9
5.561	1665.1
5.628	-959.8
5.695	-691.9
5.762	-906.2
5.829	-638.4
5.896	-477.6

## Sheet: Fig 2D
WT+ATP
Molecule #	MSD (pixels)	MSD (pixels)	MSD (pixels)	MSD (pixels)	MSD (pixels)	MSD (pixels)	MSD (pixels)	MSD (pixels)	MSD (pixels)	MSD (pixels)	MSD (pixels)	MSD (pixels)	MSD (pixels)	MSD (pixels)	MSD (pixels)
1	33.9472	49.1697	54.1178	62.0954	86.3677	103.188	109.887	111.446	121.354	125.892	138.955	135.941	127.776	119.21	136.17
2	113.061	103.86	144.716	134.037	133.204	118.782	153.16	184.394	225.466	211.303	241.986	229.996	207.605	248.047	216.453
3	21.469	36.2956	44.8293	50.534	56.8389	65.3892	69.7593	75.3532	83.2538	84.7802	77.1813	81.3738	83.2119	82.3785	77.8676
4	90.7034	129.654	124.794	134.449	109.986	154.325	134.104	152.491	176.768	162.729	124.481	184.183	150.522	163.394	174.505
5	45.4666	71.4979	99.4689	107.826	135.285	155.118	171.76	162.144	199.319	199.996	224.897	243.501	235.315	231.996	249.581
6	37.0769	60.2536	84.1708	86.1638	99.5973	121.514	113.437	149.455	169.156	123.63	112.124	142.629	130.611	149.39	135.302
7	7.7515	58.6722	183.99	77.5943	228.854	216.06	303.199	321.147	190.641	369.364	384.929	365.355	414.891	380.921	448.198
8	130.665	131.491	130.519	91.7982	140.568	148.757	149.052	163.681	180.47	148.184	125.936	161.786	152.589	139.495	148.077
9	44.0664	50.838	59.6521	60.2399	70.2954	78.1054	67.8925	77.3055	92.2678	83.1444	82.4417	90.2025	95.5108	98.5252	100.85
10	24.7689	47.5293	73.1396	85.237	101.305	110.716	132.28	159.227	183.97	210.774	223.069	243.838	248.548	253.381	260.317
11	99.3385	102.059	103.776	127.449	134.686	91.3945	158.244	117.194	128.613	131.014	132.648	133.567	125.372	149.343	146.363
12	29.4999	27.2727	84.558	176.478	156.71	154.321	138.225	154.855	246.534	232.909	228.177	337.009	303.589	293.655	236.038
13	27.124	41.9137	82.9902	101.338	145.661	218.316	201.902	261.952	254.002	255.863	192.596	315.565	217.866	251.332	243.09
14	58.824	106.897	166.918	208.936	249.354	265.974	296.587	304.324	291.443	289.721	253.586	207.502	220.665	233.183	242.091
15	17.2461	43.5819	71.6341	91.2153	106.322	136.819	147.481	148.067	148.571	184.147	208.206	217.383	207.03	200.707	203.994
16	58.8451	125.765	172.243	237.686	273.438	341.978	177.337	243.512	331.868	144.017	491.166	185.672	392.408	191.78	911.96
17	14.1213	48.4869	111.961	105.982	131.642	154.916	159.02	191.071	169.416	226.298	219.768	278.109	326.359	275.4	296.548
18	51.888	92.2171	172.494	227.718	325.937	380.288	375.747	392.216	399.93	357.505	331.406	310.222	320.756	333.752	341.696
Frame #	0	1	2	3	4	5	6	7	8	9	10	11	12	13	14
Time (s)	0	0.067	0.134	0.201	0.268	0.335	0.402	0.469	0.536	0.603	0.67	0.737	0.804	0.871	0.938
Average MSD (pixels)	50.3257	73.7475	109.221	120.376	149.225	167.553	169.948	187.213	199.613	196.737	210.753	214.657	220.035	210.883	253.839
Average MSD (µm2)	0.586999	0.860191	1.27395	1.40407	1.74056	1.95434	1.98228	2.18365	2.32829	2.29474	2.45822	2.50376	2.56648	2.45974	2.96078
STDEV (pixels)	35.7705	34.8685	44.2327	56.9982	73.1612	86.8971	80.3188	85.7045	81.8052	82.9467	107.74	83.5872	98.9844	81.7888	187.28
STDEV (µm2)	0.417227	0.406706	0.515931	0.664827	0.853353	1.01357	0.936838	0.999657	0.954176	0.967491	1.25668	0.974961	1.15455	0.953984	2.18443
n	18	18	18	18	18	18	18	18	18	18	18	18	18	18	18
square root of n	4.24264	4.24264	4.24264	4.24264	4.24264	4.24264	4.24264	4.24264	4.24264	4.24264	4.24264	4.24264	4.24264	4.24264	4.24264
SEM	0.0983414	0.0958615	0.121606	0.156701	0.201137	0.2389	0.220815	0.235621	0.224901	0.22804	0.296202	0.229801	0.272131	0.224856	0.514875
MUTANT+ATP
1	33.4477	41.4917	60.02	69.8743	75.2072	78.2267	66.9089	82.0011	78.2328	106.826	97.5424	110.218	118.118	117.544	99.5618
2	27.3126	41.5474	67.7452	89.1152	98.7986	106.072	122.274	124.78	114.032	116.7	104.965	105.51	119.436	113.666	118.695
3	15.568	33.9364	41.7139	45.6807	47.112	51.2195	52.7028	53.7833	54.1808	56.3958	60.0479	62.429	65.8564	67.724	73.4777
4	20.9163	32.2859	40.9483	44.012	42.9615	42.0133	41.297	33.8031	34.7884	37.62	41.9418	42.7603	46.6924	47.5905	46.8593
5	15.6301	20.832	25.3773	28.6336	29.5504	27.9104	27.369	25.3953	28.8916	29.8258	28.3341	28.7432	28.0391	29.0235	28.7523
6	30.9728	46.426	61.7712	78.648	84.49	89.0232	92.7263	97.896	94.5382	91.3523	92.6446	90.6681	83.2146	82.7333	82.4089
7	35.5931	51.2515	61.2499	68.5591	71.8744	68.2461	80.9287	87.2132	86.9514	87.4383	84.3019	87.0917	84.9736	82.861	78.602
8	18.1394	52.0842	86.4069	133.813	160.293	168.578	176.334	181.799	147.507	81.5769	40.6349	47.9829	54.3335	6.9229	0.082525
9	42.9431	60.1073	73.1093	88.0063	92.0489	91.0296	89.3735	80.8486	87.5952	89.2034	90.572	80.109	73.3156	74.5772	75.3922
10	19.9969	33.5682	45.853	48.393	61.841	65.7301	72.2344	80.066	86.4992	91.328	101.581	105.725	122.943	136.727	148.461
11	32.1512	85.7473	131.318	171.595	164.969	164.448	160.868	184.842	204.82	228.809	293.603	323.757	348.76	380.838	334.478
12	29.1394	63.0511	112.65	179.169	256.429	336.209	425.782	508.779	581.119	662.489	734.191	794.597	841.117	899.586	920.659
13	21.2991	52.7438	87.3605	114.464	125.507	133.381	160.115	181.43	239.265	246.507	276.212	295.631	293.652	303.902	318.698
14	60.3452	114.503	139.846	202.428	229.614	171.498	159.581	191.58	257.35	297.521	262.399	300.878	332.529	429.003	498.293
15	21.1152	54.2159	88.6499	121.39	172.831	201.129	235.292	275.667	309.15	347.945	386.285	434.511	464.122	507.959	536.452
16	29.8352	68.5492	97.1334	129.821	173.764	183.122	233.86	250.737	277.218	301.619	334.077	356.729	385.679	408.651	428.177
17	28.0202	50.7193	143.767	200.389	295.448	267.689	294.518	301.018	415.306	418.138	510.018	421.278	600.776	414.614	695.861
18	32.0165	91.7238	118.034	125.167	140.71	157.4	174.548	189.551	201.319	222.727	267.528	293.559	176.343	9.9318	1.9388
19	26.9783	42.8486	87.1158	140.49	174.367	225.936	204.283	207.565	221.069	189.103	276.12	293.855	318.418	300.848	267.472
20	41.5043	90.6805	109.847	103.819	126.049	163.852	180.575	183.268	176.347	200.753	240.258	301.974	347.621	393.613	425.589
21	17.5956	46.4842	77.8322	121.465	130.412	169.05	175.332	273.004	322.33	430.676	465.078	531.333	557.661	526.636	545.494
22	47.4841	108.432	127.143	184.761	248.511	317.199	350.083	422.725	426.924	504.702	523.063	550.538	600.12	633.382	686.538
23	19.1212	37.1174	57.1797	82.1348	107.186	130.102	184.988	241.552	262.49	306.595	354.787	370.504	438.204	515.212	525.086
24	29.4555	86.7293	127.58	187.725	238.294	285.524	307.512	313.963	332.16	287.095	306.457	278.041	317.547	338.974	389.279
25	26.3511	94.632	147.893	191.096	266.721	320.35	328.492	279.504	176.775	309.973	383.199	437.484	450.034	437.078	507.966
26	53.8268	81.2672	83.8543	66.5614	121.218	149.318	186.36	164.729	231.787	232.161	292.249	322.836	294.572	363.953	311.167
27	28.9889	75.2798	88.0788	95.4491	96.8835	69.3232	80.306	102.578	108.02	128.751	74.7371	85.0707	109.317	136.845	106.468
28	27.4211	65.0611	81.5388	109.279	129.778	171.947	174.722	219.377	267.422	254.258	272.862	308.576	332.464	325.222	318.384
Average MSD (pixels)	29.756	61.547	88.2506	115.069	141.531	157.34	172.834	190.695	208.003	227.075	249.846	266.514	285.923	288.772	306.082
Average MSD (µm2)	0.347074	0.717884	1.02936	1.34217	1.65082	1.83522	2.01594	2.22426	2.42615	2.6486	2.9142	3.10862	3.33501	3.36824	3.57014
STDEV (pixels)	11.143	24.6658	33.5648	51.7226	72.9724	87.2437	99.864	113.973	131.679	152.341	175.705	187.196	207.646	220.904	245.777
STDEV (µm2)	0.129971	0.287702	0.3915	0.603292	0.85115	1.01761	1.16481	1.32938	1.53591	1.77691	2.04943	2.18345	2.42198	2.57662	2.86675
n	28	28	28	28	28	28	28	28	28	28	28	28	28	28	28
square root of n	5.2915	5.2915	5.2915	5.2915	5.2915	5.2915	5.2915	5.2915	5.2915	5.2915	5.2915	5.2915	5.2915	5.2915	5.2915
SEM	0.0245623	0.0543705	0.0739865	0.114012	0.160852	0.19231	0.220129	0.251229	0.290259	0.335804	0.387306	0.412633	0.457712	0.486936	0.541765
WT-ATP
1	25.2743	44.9788	106.03	127.146	56.8743	64.6842	77.6395	127.825	165.724	156.812	209.946	277.291	410.981	312.054	173.655
2	32.9055	64.3063	48.966	95.9972	86.7943	115.793	129.198	122.057	146.862	151.004	163.869	166.626	177.494	213.015	218.017
3	74.6395	69.7064	88.6904	97.1095	71.9867	83.1501	84.6147	74.3035	74.0611	107.946	118.268	131.653	172.905	150.835	189.613
4	37.8737	68.9327	136.284	132.164	91.7254	121.315	115.807	147.891	165.351	149.462	221.448	214.327	257.894	170.708	223.161
5	29.5969	51.6828	70.5006	105.14	123.337	151.918	164.608	186.04	210.989	243.66	277.625	291.259	327.68	338.296	359.946
6	31.0689	116.211	163.05	177.681	156.562	170.752	153.747	191.148	158.321	192.466	210.696	217.524	264.386	243.892	269.252
7	16.4333	34.7515	52.9713	67.5863	75.5893	88.1924	97.9085	107.615	117.128	129.091	138.231	140.637	144.811	153.295	154.803
8	18.0843	38.1781	50.274	62.8984	75.4891	79.8543	80.6636	76.7359	77.4484	76.3094	76.6643	72.5765	63.7864	60.092	58.3312
9	17.5031	37.7376	56.3736	80.1066	90.0786	101.188	107.78	105.991	109.45	104.116	95.7602	92.6824	80.7703	83.3521	80.9241
10	67.2909	55.8941	110.205	106.473	144.38	190.925	272.698	332.149	373.672	490.38	553.529	589.572	661.243	787.701	874.573
11	37.3956	88.6775	101.368	131.394	158.983	172.144	169.238	181.31	191.783	218.011	204.417	212.676	198.86	156.263	162.159
12	39.1873	83.519	125.941	167.178	220.564	229.147	245.662	230.581	233.143	243.268	249.578	267.439	285.996	358.473	368.561
13	27.5457	67.6904	103.664	121.072	152.588	188.553	220.282	243.326	269.121	295.846	311.158	300.146	329.67	349.456	370.324
Average MSD (pixels)	34.9845	63.2512	93.4091	113.227	115.766	135.201	147.68	163.613	176.389	196.798	217.784	228.801	259.729	259.802	269.486
Average MSD (µm2)	0.40806	0.737762	1.08952	1.32067	1.35029	1.57699	1.72255	1.90838	2.0574	2.29545	2.54023	2.66873	3.02948	3.03034	3.14328
STDEV (pixels)	17.7523	23.3995	36.224	34.6285	47.8235	51.935	64.6077	74.1913	82.5943	108.914	122.571	131.529	157.042	187.234	208.06
STDEV (µm2)	0.207062	0.272932	0.422517	0.403907	0.557813	0.605769	0.753584	0.865367	0.96338	1.27038	1.42966	1.53415	1.83174	2.1839	2.42681
n	13	13	13	13	13	13	13	13	13	13	13	13	13	13	13
square root of n	3.60555	3.60555	3.60555	3.60555	3.60555	3.60555	3.60555	3.60555	3.60555	3.60555	3.60555	3.60555	3.60555	3.60555	3.60555
SEM	0.0574288	0.0756976	0.117185	0.112024	0.154709	0.16801	0.209007	0.24001	0.267193	0.352339	0.396518	0.425497	0.508033	0.605704	0.673077
Diffusion coefficients were calculated based on the linear fit of the average mean square displacement of ≥ 13 freely diffusing molecules per condition over a 1 second time period. At longer times diffusion became anomalous possibly due to interference from the tethered DNA ends and other cohesin complexes.
